# Supplementary material for: A new alvarezsaurid dinosaur (Theropoda, Alvarezsauria) from the Upper Cretaceous Baruungoyot Formation of Mongolia provides insights for bird-like sleeping behavior in non-avian dinosaurs
Source: PLoS One. 2023 Nov 15;18(11):e0293801. doi: 10.1371/journal.pone.0293801 (PMC10651048; doi:10.1371/journal.pone.0293801)
Supplement: S1 Table — Table 1: Cranial elements. Table 2: Vertebral series. Table 3: Pectoral and forelimb elements. Table 4: Pelvic and hind limb elements. (XLSX) [file pone.0293801.s005.xlsx]

## Sheet: Skull measurement
Cranial elements
Skull length: tip of premaxilla to occipital condyle	119.86
Skull length: tip of premaxilla to paroccipital	111.8
Skull length: tip of premaxilla to quadrate	?
Mandible length	94.78
Dentary length	45.84
Measurements in mm

## Sheet: Axial measurement
Axial skeleton		centrum length ventral	Total height (neural arch + centrum)
Atlas	1	-	-
Axis	2	12.39	8.89
Postaxial cervicals	3	12.5	7.41
	4	13.31	7.36
	5	15.14	8.03
	6	-	7.59
	7	18.01	7.87
	8	-	-
	9	13.69	9.85
	10	-	-
	11	12.23	12.21
	12	-	-
Dorsals	1	-	-
	2	-	-
	3	14.04	13.13
	4	12.61	18.14
	5	12.87	-
	6	-	-
	7	13.43	-
	8	-	-
	9	-	-
Sacrals	1	13.04	-
	2	12.32	-
	3	11.9	-
	4	11.08	-
	5	12.47	-
	6	13.38e	-
	7	16.32	13
Caudals	1	-	-
	2	-	-
	3	15.49	14.01
	4	-	-
	5	-	-
	6	14.25	10.88
	7	13.09	12.08
	8	-	-
	9	-	-
	10	13.24	10.67
	11	-	-
	12	15.01	6.96
	13	13.93	6.69
	14	12.05e	6.33
	15	14.8	6.32
	16	14.28	7.27
	17	14.27	5.6
	18	14.54e	6.09
	19	14.36	6.08
	20	11.38e	5.55
	21	-	-
	22	11.38e	5.06
	23	11.57e	5.28
	24	-	-
	25	13.04	4.27
	26	-	-
	27	11.8	4
	28	-	-
	29	11.1	4.5
	30	9.9	2.2
	31	11.2	2.7
	32	11.2	3.6
	33	11.2	2.7
	34	9.2e	3.2
	35	-	-
	36	?	?
	37	?	?
	last caudals	17.87	2.58
Table 2. Lengths (in mm) of cervical, dorsal, sacral vertebrae in the holotype of Jaculinykus yaruui gen. et sp. nov.(MPC-D 100/209). Total height includes neural arch.

## Sheet: Fore limb measurement
Appendicular skeleton of forelimbs	Right	Left
scapulocoracoid length	-	-
scapula length	57.84	57.9
scapula length on curve	61
scapula proximal width	7.55	10.09
scapula shaft width	5.18	4.84
scapula distal width	12.83	13.81
coracoid height	13.55	13.9
coracoid length	19.32	11.8(broken)
furcula	-	-
sternum	-	-
humerus length	30.36	30.61
humerus proximal width	12.41	-
deltopectoral crest length	-	6.25
humerus shaft width transversely	6.08	-
humerus shaft width anteroposteriorly	3.89	-
humerus circumference near distal end	-	-
humerus distal width	8.83e	-
radius length	17.34	15.96
radius proximal width	3.23	4.05
radius shaft width transversely	4.77	3.91
radius shaft width anteroposteriorly	2.98	3.15
radius distal width	7.27	-
olecranonprocess length	9.22	11.46
ulna length including olecranon process	28.23	30.81
ulna proximal width	7.47	6.57
ulna shaft width transversely	3.99	4.73
ulna shaft width anteroposteriorly	2.73	-
ulna distal width	5.08	5.04
Carpometacarpus width	13.04	13.09
Carpometacarpus length	9.42	-
mph I-1 length	15.25	16.55e
mph I-2 length	22.82	25.6
mph I-1 width transversely	9.95	9.96
mph I-2 width transversely	5.89	6.11
mph I-2 width anteroposteriorly	8.3	8.3
mph II-1 length	3.34	3.97
mph II-2 length	-	3.78
mph II-3 length	-	5.91
Measurements in mm.

## Sheet: Hind limb measurement
Appendicular skeleton of hindlimbs	Right	Left
ilium length	-	86.23
ilium height over pubic peduncle	-	17.91
ilium height over aceteabulum	-	17.97
preacetabular length of ilium	-	27.48
postacetabular length of ilium	-	37.27
acetabulum length	16.12	-
pubis length	-	>98.3
ischium length	-	>74.3
femur length	114.28	113.39
femur proximal width transversely	-	19.21
femur shaft width anteroposteriorly	8.99	8.7
femur shaft width transversely	8.16	7.67
femur shaft circumference	29	30
tibiotarsus length	137.51e	153.29e
tibia proximal width anteroposteriorly	20.27	-
tibia shaft width transversely	9.7	9.65
tibia shaft circumference	30	28
tibia distal width transversely	-	12.67
fibula length	35.14	-
fibula proximal width	12.1	-
fibula shaft width	4.49	-
astragalus height	-	16.49
astragalus width	-	17.01
calcaneum height	-	-
calcaneum width	-	-
tarsus 1 width (mediolaterally)	-	11.26
tarsus 2 width (mediolaterally)	-	-
metatarsal I length	9.32	7.63
metatarsal II length	108.08	103.6
metatarsal III length	29.09	27.5
metatarsal IV length	108.39	103.87
metatarsus entire length	113.35	-
digit I-1 length	5.76	6.36
digit I-2 length	6.73	7.53
digit II-1 length	15.62	14.56
digit II-2 length	11.09	11.16
digit II-3 length	14.91	16.15
digit III-1 length	15.87	16.26
digit III-2 length	12.03	12.25
digit III-3 length	11.54	10.37
digit III-4 length	10.24	13.4
digit IV-1 length	8.49	7.38
digit IV-2 length	9.12	8.41
digit IV-3 length	8.93	8.04
digit IV-4 length	9.43	9.08
digit IV-5 length	9.99	10.49
Measurements in mm
